# Supplementary material for: Epidemiological and Clinical Characteristics, Antifungal Susceptibility, and MLST-Based Genetic Analysis of Cryptococcus Isolates in Southern Taiwan in 2013–2020
Source: J Fungi (Basel). 2022 Mar 11;8(3):287. doi: 10.3390/jof8030287 (PMC8951076; doi:10.3390/jof8030287)
Supplement: Supplementary file 1 [file jof-08-00287-s001.zip]

Archive with 1 entries (1 files):
- jof-1633818-supplementary.pdf
